# Supplementary material for: Effects of Wee1 inhibitor adavosertib on patient-derived high-grade serous ovarian cancer cells are multiple and independent of homologous recombination status
Source: Front Oncol. 2022 Aug 23;12:954430. doi: 10.3389/fonc.2022.954430 (PMC9445195; doi:10.3389/fonc.2022.954430)
Supplement: Supplementary file 6 [file Table_1.xlsx]

## Sheet: S1
Table S1: Clinical patient data.
patient code	stage	diagnosis	age at diagnosis	PFS (months)	OS (months)	PFI (days)	NACT	IDS
M022	IIIC	HGSOC	66	3.1	4	45	yes	yes
M048	IVB	HGSOC	61	9.4	35.8	121	yes	yes
OC002	IIIC	HGSOC	65	10.1	12	135	yes	yes
PFS=progression free survival, OS=over all survival, PFI=progression free interval, NACT=neoadjuvant chemotherapy, IDS=interval debulking surgery
