# Supplementary material for: Effects of Wee1 inhibitor adavosertib on patient-derived high-grade serous ovarian cancer cells are multiple and independent of homologous recombination status
Source: Front Oncol. 2022 Aug 23;12:954430. doi: 10.3389/fonc.2022.954430 (PMC9445195; doi:10.3389/fonc.2022.954430)
Supplement: Supplementary file 7 [file Table_2.xlsx]

## Sheet: S2
Table S2: Sample and sequencing details and results of patient samples and patient derived cell lines and homologous recombination (HR) capacity.
patient code	sample code	WES/WGS	Mean coverage	Contamination	TP53AF	TP53mut	BRCA1/2	HR signature SBS3	functional HR-status
M022	iTum_CL	WES	40.79	0.0012837843909791	1.0	NM_000546:exon5:c.459delC:p.G154Afs*16	WT	WT	na
	BDNA*	WES	41.02	.	0.0	WT	.	.	na
M048	pTum	WES	56.46	0.0319909189315294	0.5	NM_000546:exon8:c.824G>T:p.C275F	WT	WT	na
	iTum	WES	47.55	0.000748239816847218	0.5	NM_000546:exon8:c.824G>T:p.C275F	WT	WT	na
	iOme	WGS	204.4	0.00108627400461873	0.201058201	NM_000546:exon8:c.824G>T:p.C275F	WT	SBS3 signature	na
	iOva	WGS	174	0.0374438052716552	0.431137724	NM_000546:exon8:c.824G>T:p.C275F	WT	SBS3 signature	na
	iTum_CL	WES	41.57	0.00138958913282444	1	NM_000546:exon8:c.824G>T:p.C275F	WT	WT	HRP
	BDNA*	WES	47.36	.	0.0	WT	.	.	na
OC002	pOva**	WES	52.52	.	0.6	NM_000546:exon5:c.527G>A:p.C176Y	WT	WT	na
	pAsc_CL	na	.	.	.	.	.	.	HRD
B=blood, p=primary operation, i=interval operation, Tum=tumor, Ome=omentum tumor, Ova=ovarian tumor, Asc=ascites, CL=cell line, WT=wild type, HRP=HR proficient, HRD=HR deficient, *germline reference, **no-normal analysis, na=not available.
