# Supplementary material for: Effects of Wee1 inhibitor adavosertib on patient-derived high-grade serous ovarian cancer cells are multiple and independent of homologous recombination status
Source: Front Oncol. 2022 Aug 23;12:954430. doi: 10.3389/fonc.2022.954430 (PMC9445195; doi:10.3389/fonc.2022.954430)
Supplement: Supplementary file 8 [file Table_3.xlsx]

## Sheet: S3
Table S3: Other HR-related genes.
ARID1A
ATRX
ATM
BAP1
BARD1
BLM
BRCA1/2
BRIP1
CHEK1/2
FANCA/C/D2/E/F/G/L
MRE11A
PALB2
RAD50
RAD51
RAD51B
RAD51C
NBN
WRN
CDK12
NF1
KRAS
NRAS
RB1
