# Supplementary material for: Effects of Wee1 inhibitor adavosertib on patient-derived high-grade serous ovarian cancer cells are multiple and independent of homologous recombination status
Source: Front Oncol. 2022 Aug 23;12:954430. doi: 10.3389/fonc.2022.954430 (PMC9445195; doi:10.3389/fonc.2022.954430)
Supplement: Supplementary file 9 [file Table_4.xlsx]

## Sheet: S4
Table S4: Drugcompounds included in the HTS DSRT.
(5Z)-7-Oxozeaenol	BI 2536	Dacarbazine	GDC-0068	Melphalan aq	Pentostatin	Rucaparib	Tofacitinib
15D-PGJ2	Bicalutamide	Dacomitinib	Gefitinib	Mepacrine aq	Perifosine aq/PBS	Ruxolitinib	Topotecan
1-methyl-D-tryptophan aq	BIIB021	Dactinomycin	Geldanamycin	Mercaptopurine	Pevonedistat	Saracatinib	Toremifene
2-methoxyestradiol	Bimatoprost	Dactolisib	Gemcitabine	Metformin	PF 431396	SB 743921	Tosedostat
4-hydroxytamoxifen	Binimetinib	Danusertib	Goserelin	Methotrexate	PF 477736	SCH772984	Trametinib
8-amino-adenosine	Bleomycin	Daporinad	GSK2636771	Methylprednisolone	PF-00477736	Seliciclib	Tretinoin
8-chloro-adenosine	BMS-754807	Dasatinib	GSK269962	MGCD-265	PF-04691502	Selumetinib	Tubacin
Abiraterone	BMS-911543	Daunorubicin	GSK343	Midostaurin	PF-04708671	Serdemetan	Tubastatin A
ABT-751	Bortezomib	Decitabine	GSK650394	Mithramycin A (Plicamycin)	PF-3845	SGC0946	UCN-01
Afatinib	Bosutinib	Deferoxamine aq	GSK-J4	Mitomycin C	PF-4800567	Simvastatin	UNC0638
Alisertib	Brivanib	Dexamethasone	Hydroxyurea	Mitotane	PF-670462	Sirolimus	UNC0642
Allopurinol	Bryostatin 1	Dinaciclib	I-BET151	Mitoxantrone	PFI-1	SNS-032	UNC1215
Altretamine	Buparlisib	Docetaxel	Ibrutinib	MK-0752	Pictilisib	Sonidegib	Uracil mustard
Alvespimycin	Busulfan	Doramapimod	Idarubicin	MK1775 (AZD1775, Adavosertib)	PIK-75	Sonolisib	Valproic acid aq
Alvocidib	C646	Dovitinib	Idelalisib	MK-2206	Pilocarpine	Sorafenib	Valrubicin
Aminoglutethimide	Cabozantinib	Doxorubicin	Ifosfamide	Mocetinostat	Pimasertib	Sotrastaurin	Vandetanib
Amonafide	Camptothecin	EMD1214063	Imatinib	Momelotinib	Pipobroman	Stattic	Varespladib
Anagrelide	Canertinib	Entinostat	Imiquimod	Motesanib	Plerixafor aq	StemRegenin 1	Vatalanib
Anastrozole	Capecitabine	Enzalutamide	Indibulin	Navitoclax	Plicamycin	Streptozocin	Veliparib
Apitolisib	Carboplatin	Enzastaurin	Iniparib	Nelarabine	Pomalidomide	S-trityl-L-cysteine	Vemurafenib
APR-246	Carboplatin aq	Epothilone B (Patupilone)	INK128	Neratinib	Ponatinib	Sunitinib	Venetoclax
Arsenic(III) oxide aq	Carfilzomib	Erlotinib	IOX-2	Nilotinib	Pravastatin aq	Tacedinaline	VER 155008
AT 101	Carmustine	Estramustine aq	Irinotecan	Nilutamide	Prednisolone	Tacrolimus	Vinblastine
AT-406	Cediranib	Etoposide	Ixabepilone	Nintedanib	Prednisone	TAK-733	Vincristine
AT9283	Cediranib (AZD2171, Recentin)	Everolimus	KX2-391	Niraparib	Procarbazine	TAK-901	Vinorelbine
Atorvastatin	Celecoxib	Exemestane	Lapatinib	Nutlin-3	Quisinostat	Tamatinib	Vismodegib
Auranofin	Chlorambucil	Fasudil	Lasofoxifene	NVP-BGJ398	Quizartinib	Tamoxifen	Volasertib
AVN944	Chloroquine aq	FG-4592	Lenalidomide	Obatoclax	R406	Tandutinib	Vorinostat
Axitinib	Cisplatin aq	Finasteride	Lestaurtinib	Olaparib	R935788 aq	Tanespimycin	VX-11E
AZ 3146	Cladribine	Fingolimod	Letrozole	Omacetaxine	Rabusertib	Tarenflurbil	XAV-939
Azacitidine	Clofarabine	Floxuridine	Levamisole	Omipalisib	RAF265	Temozolomide	XL147
AZD1152-HQPA	Clomifene	Fludarabine	Linifanib	OSI-027	Ralimetinib	Temsirolimus	XL765
AZD1480	CPI-613	Fluorouracil	Linsitinib	Oxaliplatin aq	Raloxifene	Teniposide	YM155
AZD2014	Crenolanib	Flutamide	Lomeguatrib	PAC-1	RD162	TGX-221	ZSTK474
AZD4547	Crizotinib	Foretinib	Lomustine	Paclitaxel	Rebastinib	Thalidomide
AZD7762	CUDC-101	Fostamatinib aq	Luminespib	Palbociclib	Refametinib	Thioguanine
AZD8055	Cyclopamine	Fulvestrant	LY 333531 mesylate	Panobinostat	Regorafenib	Thio-TEPA
Belinostat	Cyclophosphamide	Galiellalactone	Masitinib	Patupilone	Ridaforolimus	Tipifarnib
Bendamustine	Cytarabine	Galunisertib	Mechlorethamine	Pazopanib	Rofecoxib	Tivantinib
Bexarotene	Dabrafenib	Gandotinib	Megestrol	Pemetrexed aq	Ruboxistaurin	Tivozanib
