# Supplementary material for: Effects of Wee1 inhibitor adavosertib on patient-derived high-grade serous ovarian cancer cells are multiple and independent of homologous recombination status
Source: Front Oncol. 2022 Aug 23;12:954430. doi: 10.3389/fonc.2022.954430 (PMC9445195; doi:10.3389/fonc.2022.954430)
Supplement: Supplementary file 10 [file Table_5.xlsx]

## Sheet: S5
Table S5: Number of effective and highly effective compounds in the DSRT screen for each cell line in adherent and spheroidal culture condition.
	adherent effective tot (sDSS>5)	spheroidal effective tot (sDSS>5)	adherent highly effective (sDSS>10)	spheroidal highly effective (sDSS>10)
CAOV3	102	101	44	68
M022i	72	47	32	17
M048i	28	na	7	na
OC002	59	100	36	57
OVCAR8	74	50	38	17
