# Supplementary material for: Effects of Wee1 inhibitor adavosertib on patient-derived high-grade serous ovarian cancer cells are multiple and independent of homologous recombination status
Source: Front Oncol. 2022 Aug 23;12:954430. doi: 10.3389/fonc.2022.954430 (PMC9445195; doi:10.3389/fonc.2022.954430)
Supplement: Supplementary file 11 [file Table_6.xlsx]

## Sheet: S6
Table S6: IC50 of cisplatin treated cell lines.
Cell line	Cisplatin IC50 (µM)
OVCAR8	2.83496
CAOV3	2.24343
M022i	11.6796
M048i	>100
OC002	1.25371
