# Supplementary material for: Effects of Wee1 inhibitor adavosertib on patient-derived high-grade serous ovarian cancer cells are multiple and independent of homologous recombination status
Source: Front Oncol. 2022 Aug 23;12:954430. doi: 10.3389/fonc.2022.954430 (PMC9445195; doi:10.3389/fonc.2022.954430)
Supplement: Supplementary file 12 [file Table_7.xlsx]

## Sheet: S7
Table S7: sDSS values for the ten selected compounds in adherent and spheroidal growth conditions. effective>5 (green), highly effective>10 (red) and not effective<5 (blue)
	adherent					spheroid
Drug	CAOV3	M022i	OC002	OVCAR8	M048i	CAOV3	M022i	OC002	OVCAR8
adavosertib	15.6	8.1	13.3	14.1	3.3	16.78	5.88	19.18	10.18
BIIB021	15.1	15.8	16.3	15.5	3.1	12.72	2.12	10.02	4.62
tanespimycin	17.2	5.5	5.4	15.6	-2.9	6.8	-6.3	7.2	4.4
luminespib	10.9	4.3	5.5	9.9	-3.6	12.22	15.12	14.22	10.72
alvespimycin	10.7	-0.2	-5	7	-3.1	18.04	4.24	19.24	8.94
cediranib	0.1	0	0	0	0	0	0	0	0
pazopanib	-1.2	1.9	-0.6	-1.2	1.5	0.9	4.2	2.4	0
brivanib	0	0	0	0	0	0	1.4	1.4	0
nintedanib	2.3	3.5	1.2	1.9	-0.7	2.44	-0.26	-0.26	-2.06
bortezomib	2.6	-0.1	-0.5	-4	-15.7	4.66	4.06	4.06	-26.44
highly effective ≥10 (red), effective ≥5 (green), not effective <5 (blue)
