# Supplementary material for: Effects of Wee1 inhibitor adavosertib on patient-derived high-grade serous ovarian cancer cells are multiple and independent of homologous recombination status
Source: Front Oncol. 2022 Aug 23;12:954430. doi: 10.3389/fonc.2022.954430 (PMC9445195; doi:10.3389/fonc.2022.954430)
Supplement: Supplementary file 13 [file Table_8.xlsx]

## Sheet: S8
Table S8: Populations of apoptotic cells (% of total amount of cells) after 48h and 72h treatment with adavosertib (500 nM).
	48h					72h
	Vehicle	95% CI	adavosertib	95% CI	p-value	Vehicle	95% CI	adavosertib	95% CI	p-value
OVCAR8	8.08 ± 1.87	6.25, 9.91	21.33 ± 5.48	16, 26.7	**	8.95 ± 1.78	7.21, 10.7	26.66 ± 1.82	24.9, 28.4	****
CAOV3	22.13 ± 5.57	16.7, 27.6	36.90 ± 2.99	34, 39.8	**	12.60 ± 2.41	10.2, 15	31.50 ± 0.69	30.8, 32.2	*
M048i	23.11 ± 4.13	19.1, 27.2	38.72 ± 4.14	34.7, 42.8	**	11.86 ± 2.68	9.23, 14.5	25.25 ± 1.96	24.3, 26.2	****
CI = confidence interval; t-test; ns= p>0.05, *p≤0.05,**p≤0.01, and ****p≤0.0001
