# Supplementary material for: Effects of Wee1 inhibitor adavosertib on patient-derived high-grade serous ovarian cancer cells are multiple and independent of homologous recombination status
Source: Front Oncol. 2022 Aug 23;12:954430. doi: 10.3389/fonc.2022.954430 (PMC9445195; doi:10.3389/fonc.2022.954430)
Supplement: Supplementary file 14 [file Table_9.xlsx]

## Sheet: S9
Table S9: Percentage (average ± SD) of cells in G0+G1, S and G2-phase after treatment with adavosertib (500 nM) or at different time points.
OVCAR8
Cell cycle phase	24h					48h					72h
	Vehicle	95% CI	adavosertib	95% CI	p-value	Vehicle	95% CI	adavosertib	95% CI	p-value	Vehicle	95% CI	adavosertib	95% CI	p-value
G0+G1	43.79 ± 1.25	42.1, 45.5	31.85 ± 3.93	28.7, 35.0	*	52.52 ± 5.46	47.2, 57.9	39.88 ± 9.01	32.7, 47.1	NS	65.26 ± 6.27	59.1, 71.4	30.06 ± 4.90	26.1, 34.0	****
S	34.59 ± 0.50	33.8, 35.2	28.50 ± 8.88	21.4, 35.6	NS	29.75 ± 6.89	23, 36.5	16.83 ± 5.30	12.6, 21.1	*	20.00 ± 5.70	14.4, 25.6	11.45 ± 6.15	6.53, 16.4	NS
G2	21.65 ± 0.70	20.8, 22.7	39.75 ± 5.23	35.6, 43.9	**	17.87 ± 1.82	16.1, 19.7	42.99 ± 6.94	37.4, 48.5	***	14.38 ± 2.78	11.7, 17.1	58.30 ± 5.53	53.9, 62.7	****
CAOV3
Cell cycle phase	24h					48h					72h
	Vehicle	95% CI	adavosertib	95% CI	p-value	Vehicle	95% CI	adavosertib	95% CI	p-value	Vehicle	95% CI	adavosertib	95% CI	p-value
G0+G1	51.16 ± 3.44	47.3, 55.0	33.07 ± 3.48	30.0, 36.1	***	56.39 ± 1.77	54.7, 58.1	31.88 ± 6.01	26.6, 37.1	***	54.39 ± 2.52	51.9, 56.9	39.62 ± 2.10	39.1, 40.1	****
S	29.73 ± 5.96	23.0, 36.5	14.18 ± 3.45	11.2, 17.2	**	22.50 ± 5.72	16.9, 28.1	10.22 ± 2.82	7.75, 12.7	**	24.69 ± 7.29	17.6, 31.8	12.90 ± 3.80	9.57, 16.2	*
G2	19.16 ± 2.64	16.2, 22.1	50.67 ± 7.02	44.5, 56.8	***	19.25 ± 2.88	16.4, 22.1	56.06 ± 4.62	52, 60.1	****	15.99 ± 0.56	15.4, 16.5	45.34 ± 3.57	42.2, 48.5	****
M048i
Cell cycle phase	24h					48h					72h
	Vehicle	95% CI	adavosertib	95% CI	p-value	Vehicle	95% CI	adavosertib	95% CI	p-value	Vehicle	95% CI	adavosertib	95% CI	p-value
G0+G1	62.66 ± 3.93	58.8, 66.5	56.81 ± 1.59	55.5, 58.1	NS	63.17 ± 1.18	62.0, 64.3	40.98 ± 3.05	38.5, 43.4	<.0001	65.34 ± 4.52	60.2, 70.5	39.16 ± 1.98	37.6, 40.7	NS
S	13.67 ± 4.11	9.02, 18.3	9.50 ± 3.10	7.02, 12.0	NS	13.25 ± 3.83	9.5, 17.0	14.00 ± 3.56	11.2, 16.9	NS	10.50 ± 3.19	1.89, 19.1	4.92 ± 1.84	0.78, 9.06	NS
G2	14.85 ± 1.32	13.7, 16.0	23.84 ± 3.24	21.3, 26.4	**	23.01 ± 2.88	20.3, 25.9	44.72 ± 3.80	41.7, 47.8	<.0001	23.87 ± 1.24	22.5, 25.3	54.03 ± 2.06	52.4, 55.7	****
OC002
Cell cycle phase	72h
	Vehicle	95% CI	adavosertib	95% CI	p-value
G0+G1	47.78 ± 3.10	45.3, 50.3	29.29 ± 2.97	26.3, 32.3	****
S	27.39 ± 6.76	22.0, 32.8	13.48 ± 5.15	10.1, 16.8	**
G2	24.83 ± 4.64	21.1, 28.5	57.23 ± 6.32	53.1, 61.4	****
CI = confidence interval; t-test; ns= p>0.05, *p≤0.05,**p≤0.01, ***p≤0.001, and ****p≤0.0001
